# Supplementary material for: Nutritional Intake and Sensory Processing in School-Aged Children with Autism Spectrum Disorder
Source: Nutrients. 2025 Feb 7;17(4):604. doi: 10.3390/nu17040604 (PMC11858489; doi:10.3390/nu17040604)
Supplement: Supplementary file 1 [file nutrients-17-00604-s001.zip]

Archive with 1 entries (1 files):
- nutrients-3368808-supplementary.pdf
